# Supplementary material for: Integration features of intact latent HIV-1 in CD4+ T cell clones contribute to viral persistence
Source: J Exp Med. 2021 Oct 12;218(12):e20211427. doi: 10.1084/jem.20211427 (PMC8515646; doi:10.1084/jem.20211427)
Supplement: Table S1 — shows demographics and clinical features of study participants. [file JEM_20211427_TableS1.xlsx]

## Sheet: Sheet1
ID	Age	Gender	Race	Year HIV-1 Dx	Uninterr. ART (yrs)	CD4 T cell count	Reported nadir	ART regimen
9254	48	M	White	1996	21	860	590	EVG/ cobi/ TAF/ FTC
9255	30	M	White	2013	4	1360	779	EVG/ cobi/ TAF/FTC
B207	48	M	Not reported/ Hisp	2006	14	724	50	EVG/ TDF/ FTC
603	38	M	White/ Hisp	2001	15	524	372	RPV/TDF/ FTC
5104	35	M	Black	2011	7	606	400	BIC/ TAF/ FTC
5203	59	M	White	1995	21	483	500	DTG/ RPV
9242	43	M	White/ Hisp	2013	2	654	450	EVG/ cobi/ TDF/ FTC
9252	51	F	Black	-	11	598	270	EFV/ TDF/ FTC
9241	40	M	White/ Hisp	-	5	515	500	EVG/ cobi/ TDF/ FTC
Dx	diagnosis
Uninterr	uninterrupted
ART	antiretroviral treatment
EVG	elvitegravir
Cobi	cobicistat
TDF	tenofovir disoproxil fumarate
FTC	emtricitabine
RPV	rilpivirine
TAF	tenofivir alafenamide fumurate
BIC	bictegravir
