# Supplementary material for: Integration features of intact latent HIV-1 in CD4+ T cell clones contribute to viral persistence
Source: J Exp Med. 2021 Oct 12;218(12):e20211427. doi: 10.1084/jem.20211427 (PMC8515646; doi:10.1084/jem.20211427)
Supplement: Table S2 — lists positions and genomic characteristics of all integrations mapped in this study. [file JEM_20211427_TableS2.xlsx]

## Sheet: Sheet1
sample	status	integration_chr	integration_start	integration_strand	transcript_id	gene_symbol	transcript_start	transcript_end	transcript_strand	orientation	Intron_or_Exon	distance_tss	repetitive_element_class	repetitive_element_strand	distance_from_repetitive_element	expression level
1	defective	chrX	46198904	-	ENST00000668280.1	LINC01186	46256758	46327649	-	same	Non-genic region	128745	LINE	+	0	trace
2	defective	chr12	4488235	-	ENST00000261250.8	C12orf4	4487734	4538469	-	same	Exon	50234	DNA	-	491	low
3	defective	chr10	89118459	-	ENST00000453728.1	AL513533.1	89139043	89139458	+	opposite	Non-genic region	20584	LTR	+	10	not found
9	defective	chr9	132298647	+	ENST00000436441.5	SETX	132261355	132311856	-	opposite	Intron	13209	LINE	-	0	med
10	defective	chr12	874762	-	ENST00000574679.1	WNK1	868567	878312	+	opposite	Intron	6195	SINE	-	0	med
11	defective	chr22	38712522	+	ENST00000470836.1	GTPBP1	38706519	38715962	+	same	Intron	6003	LINE	-	1	low
12	defective	chr13	32733756	+	ENST00000450460.5	PDS5B	32586547	32775908	+	same	Intron	147209	LINE	-	0	low
14	defective	chr19	1899111	+	ENST00000452128.6	SCAMP4	1905371	1919204	+	same	Non-genic region	6260	SINE	+	0	med
17	defective	chr16	30464869	-	ENST00000410769.1	Y_RNA	30471586	30471703	+	opposite	Non-genic region	6717	SINE	-	0	trace
19	defective	chr12	1703793	-	ENST00000540974.1	ADIPOR2	1691162	1731056	+	opposite	Intron	12631	SINE	-	14	high
20	defective	chr19	16389851	+	ENST00000599790.1	EPS15L1	16382988	16403745	-	opposite	Intron	13894	LINE	+	0	low
21	defective	chr5	113557188	-	ENST00000161863.9	YTHDC2	113513693	113595284	+	opposite	Intron	43495	LINE	+	127	med
22	defective	chr8	127983564	-	ENST00000670626.1	PVT1	127890714	127996670	+	opposite	Intron	92850	LINE	-	0	trace
23	defective	chr12	1221135	+	ENST00000544277.1	ERC1	1203965	1263073	+	same	Intron	17170	LINE	+	0	trace
24	defective	chr19	12039504	-	ENST00000591898.1	ZNF433-AS1	12035822	12046275	+	opposite	Intron	3682	SINE	-	0	trace
25	defective	chr5	175301400	+	ENST00000512757.1	ARL2BPP6	175290730	175291252	+	same	Non-genic region	10670	LINE	-	128	trace
26	defective	chr17	58171055	-	ENST00000641866.1	OR4D2	58169400	58171411	+	opposite	Exon	1655	SINE	+	0	trace
28	defective	chr3	141401063	+	ENST00000637056.1	ZBTB38	141392718	141448187	+	same	Intron	8345	DNA	+	0	med
29	defective	chr9	100017375	-	ENST00000262455.7	ERP44	99979184	100099000	-	same	Intron	81625	SINE	-	0	med
30	defective	chr9	128978248	+	ENST00000372577.2	NUP188	128947698	129007096	+	same	Intron	30550	Simple_repeat	+	0	not found
31	defective	chr3	197614126	+	ENST00000453454.5	AC132008.2	197578212	197615660	-	opposite	Intron	1534	LTR	-	0	med
32	defective	chr17	82208352	-	ENST00000389641.9	CCDC57	82101469	82212813	-	same	Intron	4461	SINE	-	0	med
33	defective	chr2	69598933	+	ENST00000420569.2	B3GALNT1P1	69597352	69598951	+	same	Exon	1581	SINE	-	125	med
34	defective	chr13	52150248	+	ENST00000617054.1	NEK3	52132650	52157485	-	opposite	Intron	7237	LINE	+	0	low
36	defective	chr2	121571845	+	ENST00000646274.1	Not Found	121337775	121606060	-	opposite	Intron	34215	SINE	+	301	low
37	defective	chr15	90398610	+	ENST00000560418.1	IQGAP1	90388276	90440528	+	same	Intron	10334	DNA	-	0	high
38	defective	chr19	39353346	-	ENST00000314471.10	SAMD4B	39342467	39384926	+	opposite	Intron	10879	DNA	-	59	med
41	defective	chr16	30510737	-	ENST00000566267.1	ITGAL	30509358	30517070	+	opposite	Intron	1379	SINE	+	0	high
42	defective	chr2	204905856	-	ENST00000349953.7	PARD3B	204545999	205615813	+	opposite	Intron	359857	SINE	+	757	trace
43	defective	chr14	106728842	+	ENST00000631386.2	IGHV3-69-1	106728162	106728615	-	opposite	Non-genic region	227	SINE	+	670	not found
44	defective	chr3	42629897	+	ENST00000498730.5	NKTR	42627185	42637035	+	same	Exon	2712	Simple_repeat	+	290	high
45	defective	chr15	57248438	-	ENST00000561420.5	TCF12	57248041	57273198	+	opposite	Intron	397	LTR	-	61	trace
4	intact	chr17	26936842	-	ENST00000580677.1	AC069061.1	26981693	26982090	+	opposite	Non-genic region	44851	Satellite	+	0	high
5	intact	chr1	203635309	-	ENST00000367218.7	ATP2B4	203626786	203744079	+	opposite	Intron	8523	SINE	-	0	med
6	intact	chrY	11302961	+	ENST00000555130.1	DUX4L16	11306917	11308181	+	same	Non-genic region	3956	Simple_repeat	+	0	med
7	intact	chr16	4491128	-	ENST00000572559.1	NMRAL1	4474683	4495763	-	same	Intron	4635	DNA	-	16	med
8	intact	chr4	456927	+	ENST00000515578.5	ZNF721	425814	474051	-	opposite	Intron	17124	SINE	+	54	med
13	intact	chr1	28988709	+	ENST00000642643.1	EPB41	28987610	29065607	+	same	Intron	1099	SINE	-	32	med
15	intact	chr19	58196520	-	ENST00000601995.1	ZNF274	58186946	58202468	+	opposite	Intron	9574	SINE	+	0	med
16	intact	chr16	1685129	-	ENST00000382710.8	JPT2	1680336	1699269	+	opposite	Intron	4793	SINE	+	0	not found
18	intact	chr19	20187849	+	ENST00000597083.5	ZNF486	20167227	20188776	+	same	Intron	20622	LINE	-	0	low
27	intact	chr12	133102882	-	ENST00000429434.3	ZNF140	133081584	133105713	+	opposite	Intron	21298	SINE	+	107	low
35	intact	chr1	110669697	+	ENST00000369769.4	KCNA3	110672464	110674940	-	opposite	Non-genic region	5243	SINE	+	0	high
39	intact	chr7	57155190	+	ENST00000664683.1	AC099654.11	57140111	57153836	+	same	Non-genic region	15079	Simple_repeat	+	256	not found
40	intact	chr20	49143597	-	ENST00000614381.4	STAU1	49113340	49154068	-	same	Intron	10471	SINE	+	0	med
46	intact	chr19	37646812	+	ENST00000589018.5	ZFP30	37613748	37654729	-	opposite	Intron	7917	SINE	-	0	trace
47	intact	chr19	57283507	+	ENST00000599602.1	ZNF460	57281886	57291045	+	same	Intron	1621	SINE	-	0	med
48	intact	chr1	198161290	-	ENST00000367383.5	NEK7	198157120	198256531	+	opposite	Intron	4170	DNA	-	3	low
49	intact	chr19	7081618	-	ENST00000414706.2	ZNF557	7069704	7087968	+	opposite	Intron	11914	Simple_repeat	+	412	med
50	intact	chr17	5349173	-	ENST00000341923.10	RABEP1	5282486	5383223	+	opposite	Intron	66687	LINE	-	11	med
